# Supplementary material for: Patented small molecule inhibitors in the ubiquitin proteasome system
Source: BMC Biochem. 2007 Nov 22;8(Suppl 1):S14. doi: 10.1186/1471-2091-8-S1-S14 (PMC2106365; doi:10.1186/1471-2091-8-S1-S14)
Supplement: Additional data file 1 — Recent patent applications related to inhibitors in the ubiquitin proteasome system. The data file lists recent patent applications related to inhibitors in the ubiquitin proteasome system, detailing specific target, compound, assignee(s), stage of development and relevant references. [file 1471-2091-8-S1-S14-S1.xls]

## Sheet: Feuil1
Target	Compound reference(a)	Assignee	Stage of development	Patent number	Article Reference
Proteasome
Chymotrypsin	bortezomib (2a)	Millennium Pharmaceuticals, Johnson & Johnson	Approved for multiple myeloma and mantle cell lymphoma	US 5,780,454	Adams et al., 1999
	benzylmalonic acid	Kyorin Pharmaceuticals	Discovery	WO03033507	-
	aminoborane acid	Kyorin Pharmaceuticals	Discovery	WO03033506, US6083903A1	-
	boronic ester	Cephalon	Discovery	WO2006086600	-
	lactame	Bristol-Myers Squibb	Discovery	WO2004064755	-
All three sites	NPI-0052 (2b)	Nereus Pharmaceuticals	Clinical, Phase I	WO2006060809, WO2005002572	Chauhan et al., 2005, 2006
	salinosporamide A analog	Harvard Medical School	Discovery	WO2005099687	-
	2-pyrrolidone (2c)	Bayer	Discovery	WO2004071382	-
	epigallocatechin 3-gallate (EGCG) analogs (2d, 2e)	The Hong Kong University; Wayne State University; University of South Florida; McGill University	Discovery	WO2006017981	Nam et al., 2001; Smith et al., 2002
Chymotrypsin	PR-171 (2f, 2g)	Proteolix	Clinical, Phase I	US2005245435	-
	epoxomycin analogs (2h)	Eisai Co	Discovery	WO03059898	-
	peptide analogs	Harvard College	Discovery	WO2005094423	-
	pseudopeptides (2i, 2j)	CNRS	Discovery	WO2005061530	-
	tetrapeptide derivatives (2k)	Axys Pharmaceuticals	Discovery	WO2004014882	-
	tyropeptin A analog (2l)	Numazu Bio-Medical Research Institute	Discovery	WO2005105826	-
	use of proteasome inhibitors, (MG132) (2m)	Children’s Medical Center Corporation; Board of trustees for the Leland Stanford Junior University	Discovery	WO2005014783	-
	use of proteasome inhibitors, (ritonavir) (2n)	ALS Therapy Development Foundation	Discovery	WO03101481	-
	use of proteasome inhibitors, (MG132)	The curators of the University of Missouri	Discovery	WO2004073624	-
	use of proteasome inhibitors, (MG132, lactacystine, boronic acid)	University of Berlin	Discovery	WO2004012732	-
	use of proteasome inhibitors, (MG132, bortezomib, ritonavir, EGCG, lactacystin, epoxomicin)	University of Berlin	Discovery	WO2004011019	-
	use of proteasome inhibitors, (lactacystin derivatives)	Alcon	Discovery	WO02094311	-
	use of proteasome inhibitors, (MG132, bortezomib, ritonavir, EGCG, lactacystin, epoxomicin)	University of Berlin	Discovery	WO2004004749	-
	use of proteasome inhibitors, (lactacystin, epoxomicin)	Viromics, GMBH	Discovery	WO03084551
E1/E2 transfer
	benzothiolate derivatives (3a)	Rigel	Discovery	WO2005037845	-
UBE1	sulfonamide (3b)	Millennium Pharmaceuticals	Discovery	WO2006084281	-
E3 ubiquitin ligases
	compound 17 (4a)	Signal Pharmaceutical	Discovery	WO03105774	-
TRAF6	benzoxiadiazole derivatives (4b)	Rigel	Discovery	WO2006002284	-
POSH	compounds 19, 20, 21 (4c, 4d, 4e)	Proteologics	Discovery	WO200507141	-
MDM2	HLI98 (4f)	US Health; Igen International	Discovery	WO2004073615	Yang et al., 2005
MDM2	heterocyclic derivatives (compound 23 (4g)) (compounds 24a-24c (4h-4k))	Rigel	Discovery	WO2006074262, WO2005007621, US2006160869,	-
MDM2	rhodanine derivatives (4l, 4m)	Rigel	Discovery	WO2004043955	-
E3 ligase/substrate interaction
MDM2/p53 interaction	nutlins (5a)	Hoffmann-la Roche	Discovery	WO03051359, US20040204410, US6617346, US2003153580, US2004259884, WO2005003097, US2004259867, WO2005002575	Vassilev et al., 2004
MDM2/p53 interaction	tricyclic derivatives (5b)	Karolinska Institute	Discovery	WO2004035580	-
MDM2/p53 interaction	spirooxindole derivatives (5c)	University of Michigan	Discovery	US20060211757	Ding et al., 2005
MDM2/p53 interaction	insoindoline-1-based derivatives (5d, 5e)	Cancer Research Technology Ltd	Discovery	WO2006024837	Hardcastle et al., 2005
MDM2/p53 interaction	benzodiazepinedine derivatives (5f)	Johnson & Johnson	Discovery	WO03095625, US2003109518, US2004220179, WO2004096134	Grasberger et al., 2005
MDM2/p53 interaction	substituted piperazine (5g)	Astra Zeneca	Discovery	WO0015657	-
MDM2/p53 interaction	substituted piperidine (5h)	Hoffmann-la Roche	Discovery	WO2004080460	-
MDM2/p53 interaction	compound 35 (5i)	Janssen	Discovery	WO2006032631	-
Deubiquitylating enzymes
Ubiquitin isopeptidases	cyclopentenone PNG and derivatives (6a-6e)	Univ of UTAH Research Foundation	Discovery	WO2004009023	Mullally et al., 2002
USP7	USP7-binding consensus sequence	The Trustees of Princetown University	Discovery	WO2006072046	Hu et al., 2006
USP7	HBX 41,108	Hybrigenics SA	Discovery	WO2007017758	Colland et al., 2006
USP8	HBX 90,397, HBX 90,659	Hybrigenics SA	Discovery	WO2007017758	-
USP2/UCH-L3	2-cyano-pyrimidine and -triazine derivatives	Novartis AG	Discovery	WO2007009715	-
Ub/Ub interaction	ubistatins - compounds 41, 42 (7a, 7b)	California Institute of Technology	Discovery	WO2005025515	Verma et al., 2004
Ubiquitin (exogenous)	ubiquitin	University of Heidelberg; University of Miami	Discovery	WO2004017902	Majetschak et al., 2004
(a) numbers correspond to Figures 2-7
